# Supplementary material for: Effects of early rehabilitation in sepsis patients by a specialized physical therapist in an emergency center on the return to activities of daily living independence: A retrospective cohort study
Source: PLoS One. 2022 Mar 31;17(3):e0266348. doi: 10.1371/journal.pone.0266348 (PMC8970360; doi:10.1371/journal.pone.0266348)
Supplement: S1 File — (XLSX) [file pone.0266348.s001.xlsx]

## Sheet: All subjects（inclusion）
Number	group	Barthel index at baseline	Barthel index at discharge	ADL at discharge (Independence)	Length of hospital stay	The number of days until rehabilitation	The number of days until rehabilitation (≤ 5 days vs ≥ 6 days)	age	sex	BMI	GNRI	Use MV	Discharge to home	Procalcitonin(PCT;ng/mL)	SIRS score	DIC score	SOFA score	Vasopressor	Steroid	Recomodulin	Primary source of infection	Pneumonia	Other plumonary disease	Urinary tract infection	Intra-abdominal infection	Gastroenteritis	Others
1	0	0	40	0	63	7	1	88	Men	22.42	75.8	1	1	12.67	3	3	8	1	0	0		0	0	1	0	0	0
2	0	5	40	0	40	5	0	60	Men	25.32	81.9	1	1	1.61	3	0	5	0	0	0		0	1	0	0	0	0
3	0	70	0	0	56	10	1	67	Men	18.32	83.7	0	0	109.68	3	5	10	0	0	1		0	0	0	0	0	1
4	0	0	75	1	66	3	0	70	Men	20.29	88.3	0	1	56.91	3	8	6	0	0	0		0	0	0	0	0	1
5	0	0	0	0	10	4	0	64	Men	24.8	78.4	0	1	79.11	3	3	7	1	0	1		0	0	1	0	0	0
6	0	55	55	0	21	13	1	89	women	36.05	89.2	0	0	2.24	1	0	7	1	0	0		1	0	0	0	0	0
7	0	0	0	0	34	6	1	60	Men	16.92	67.2	1	1	127	4	8	12	1	1	1		0	0	1	0	0	0
8	0	25	60	0	11	2	0	84	women	19.84	69.6	0	0	5.96	3	0	4	0	0	0		0	0	1	0	0	0
9	0	15	85	1	30	5	0	61	Men	23.59	81.2	0	1	7.25	4	3	1	0	0	0		0	0	1	0	0	0
10	0	0	0	0	39	17	1	72	women	25.29	77.9	1	1	4.65	2	0	7	0	0	0		0	0	0	1	0	0
11	0	70	95	1	31	15	1	70	women	21.25	90.5	1	0	200	4	8	14	1	1	0		0	0	0	0	1	0
12	0	55	95	1	130	33	1	48	Men	20.02	85.6	0	0	23.64	4	6	13	1	1	0		0	0	0	0	0	1
13	0	20	0	0	22	6	1	79	Men	18.09	81.3	1	0	280.43	2	0	8	1	0	0		0	0	0	0	1	0
14	0	0	0	0	17	11	1	88	Men	22.42	64.6	1	0	0.45	4	0	16	1	0	1		0	0	0	0	0	1
15	0	5	5	0	27	6	1	52	Men	18.55	72.1	0	0	19.62	3	0	3	0	0	0		0	0	0	1	0	0
16	0	15	45	0	29	6	1	81	Men	17.07	66.6	0	1	70.25	2	0	8	1	0	0		0	1	0	0	0	0
17	0	70	80	1	21	10	1	80	women	24.2	90.7	0	0	2.2	2	0	3	0	0	0		0	0	0	1	0	0
18	0	0	0	0	17	5	0	77	women	18.05	68.1	0	0	161.58	4	5	9	1	0	1		0	0	1	0	0	0
19	0	80	100	1	15	9	0	77	women	17.44	70.3	0	0	15.04	1	0	0	0	0	0		0	0	0	0	0	1
20	0	0	50	0	31	5	0	74	Men	23.57	99.6	1	1	0.25	4	0	12	1	0	1		1	0	0	0	0	0
22	0	0	15	0	63	6	1	86	Men	20.98	78.8	1	0	74.45	3	0	8	1	0	1		0	0	0	0	1	0
23	0	5	65	0	40	1	0	89	Men	19.63	91.6	0	1	53.51	3	0	4	1	0	0		0	0	0	0	0	1
24	0	65	25	0	15	10	1	87	Men	19.58	72.4	0	0	17.7	1	0	6	0	0	0		0	0	0	0	1	0
25	0	50	50	0	29	6	1	72	Men	14.85	93.2	0	1	5.37	2	0	3	0	0	0		0	1	0	0	0	0
26	0	0	5	0	37	7	1	53	Men	14.86	70	1	1	29.86	3	0	5	0	0	0		0	0	1	0	0	0
27	0	10	25	0	14	2	0	84	women	17.08	63.9	0	0	0.24	3	0	1	0	0	0		1	0	0	0	0	0
28	0	0	95	1	51	3	0	37	Men	24.34	83.7	1	1	0.46	3	0	9	0	0	0		0	0	0	0	1	0
29	0	30	90	1	17	4	0	76	women	22.66	82.1	0	0	0.7	3	0	2	0	0	0		0	0	1	0	0	0
30	0	0	85	1	26	3	0	64	Men	21.08	69.3	1	1	2.54	2	0	4	0	0	0		0	1	0	0	0	0
31	0	0	90	1	18	3	0	49	Men	21.16	80.2	1	1	0.21	4	0	1	0	0	0		0	0	0	1	0	0
32	0	0	65	0	35	8	1	53	Men	19.72	87.6	1	1	16.64	4	0	9	1	0	0		0	0	0	0	0	1
33	0	80	90	1	4	5	0	82	Men	19.3	105.5	0	0	0.06	3	0	2	0	0	0		0	0	0	0	1	0
34	0	15	65	0	40	5	0	72	women	22.62	96.9	0	1	68.83	2	0	5	0	0	0		0	0	0	0	0	1
35	0	50	70	1	9	5	0	91	women	20.91	94.7	0	0	8.08	3	0	2	0	0	0		0	0	0	0	1	0
36	0	10	30	0	13	6	1	77	women	16.37	98.9	0	0	0.07	2	0	3	0	0	0		0	0	1	0	0	0
37	0	60	90	1	16	5	0	55	women	18.22	86.2	0	0	8.12	0	0	1	0	0	0		0	0	0	0	1	0
38	0	25	45	0	19	12	1	67	women	31.78	84.5	0	1	0.03	2	0	1	0	0	0		0	0	1	0	0	0
39	0	5	10	0	32	2	0	82	women	15.82	102.8	0	1	0.3	4	0	3	1	1	0		0	0	0	0	0	1
40	0	85	85	1	35	4	0	54	Men	15.43	88.9	0	1	3.45	3	0	2	0	0	0		0	1	0	0	0	0
41	0	55	100	1	24	8	0	66	Men	14.58	89.5	1	0	12.82	3	0	3	1	0	0		0	0	0	0	1	0
42	0	40	35	0	115	3	0	86	Men		77.9	0	1	56.49	2	0	4	0	0	0		0	0	1	0	0	0
43	0	50	55	0	25	2	0	85	Men	18.32	93.7	0	1	0.3	0	0	8	0	0	0		0	0	1	0	0	0
44	0	0	60	0	93	5	0	81	Men	21.71	95.2	1	0	7.61	4	0	6	0	0	0		0	0	0	1	0	0
45	0	5	55	0	79	6	1	59	women	20.89	102.6	1	1	4.53	1	0	12	0	0	0		0	0	0	0	0	1
46	0	0	15	0	267	2	0	70	Men	25.05	87.2	1	1	4.21	4	0	4	1	1	0		0	0	0	1	0	0
47	0	15	25	0	14	2	0	95	women	15.73	95.8	0	1	0.99	4	0	7	0	0	0		0	0	0	0	1	0
48	0	70	95	1	12	5	0	76	Men	25.22	80.9	0	0	0.21	2	0	3	0	0	0		0	0	1	0	0	0
49	0	35	100	1	21	3	0	78	Men	21.33	88.1	0	0	10.78	4	0	6	1	0	1		0	0	0	0	0	1
50	0	0	50	0	13	1	0	61	women	19.49	91	0	1	3.14	4	4	5	1	0	0		0	0	0	0	0	1
51	0	10	55	0	46	3	0	78	women	25.61	90.8	0	1	52.27	2	3	4	0	0	0		0	0	0	0	0	1
52	0	20	55	0	18	6	1	87	women	25.07	87	0	1	32.14	1	0	4	0	0	0		0	0	0	0	0	1
53	0	15	40	0	19	6	1	86	women	26.81	99.7	1	1	31.69	2	0	7	1	0	0		0	0	0	0	1	0
54	0	20	65	0	9	1	0	74	Men	17.91	82.4	0	0	1.83	4	0	0	0	0	0		0	0	0	0	1	0
55	0	0	75	1	62	14	1	74	women	16.93	68.7	1	0	2.48	2	0	8	1	1	0		0	0	0	0	0	1
56	0	0	25	0	68	1	0	69	Men	19.04	94.6	0	1	19.46	2	0	5	1	0	0		0	0	0	0	0	1
57	0	0	75	1	52	5	0	39	Men	23.74	95.8	1	1	0.04	2	0	6	1	0	0		0	0	0	0	0	1
58	0	85	100	1	14	6	0	73	women	22.95	84.3	0	0	32.65	3	0	5	0	0	0		0	0	0	0	1	0
59	0	0	75	1	45	7	1	80	women	16.66	83.9	0	0	10.38	0	0	1	0	0	0		0	0	0	0	0	1
60	0	60	75	1	21	12	1	71	women	17.45	84.2	0	0	0.66	1	0	2	0	0	0		1	0	0	0	0	0
61	0	40	50	0	4	3	0	88	Men	15.99	95.8	0	1		3	0	2	0	0	0		0	1	0	0	0	0
62	0	10	90	1	15	3	0	79	Men	17.79	88.7	0	0	3.5	3	0	5	1	0	0		0	0	1	0	0	0
63	0	5	25	0	12	4	0	76	women	20.48	75.9	0	1	4.54	2	0	5	1	0	0		0	0	0	0	1	0
64	0	70	80	1	30	11	1	79	Men	19.95	71.7	0	0		3	0	4	0	0	0		0	0	1	0	0	0
65	0	5	10	0	16	3	0	62	women	20.34	69.5	0	1	123.27	1	0	12	1	0	1		0	0	1	0	0	0
66	0	35	100	1	41	5	0	47	Men	19.95	78.5	1	0	200	2	5	10	1	0	1		0	0	0	0	1	0
67	0	0	5	0	63	4	0	48	Men	15.9	72.1	1	1	1.64	2	0	15	1	1	0		1	0	0	0	0	0
68	0	0	0	0	16	6	1	85	Men	17.09	73.2	0	0		4	0	2	0	0	0		0	0	0	0	1	0
69	0	0	10	0	79	3	0	78	Men	22.16	70.5	1	1	200	3	0	10	1	1	0		1	0	0	0	0	0
70	0	45	75	1	10	3	0	88	women	21.13	63.9	0	0	8.28	2	0	4	0	0	0		0	0	1	0	0	0
71	0	100	100	1	40	30	1	62	Men	23.33	73.7	0	0	0.65	3	0	3	0	0	0		0	0	0	0	0	1
72	0	0	75	1	51	7	1	75	Men	16.35	82.1	1	1	8.13	2	0	9	1	0	0		0	0	0	0	0	1
73	0	15	100	1	24	5	0	31	Men	24.53	69.3	0	0	8.18	2	0	1	0	0	0		0	0	0	1	0	0
74	0	60	80	1	14	2	0	84	women	21.91	75.5	0	0	0.54	3	0	1	0	0	0		0	0	0	0	0	1
75	0	20	100	1	11	2	0	71	women	27.14	84.6	0	0	2.86	2	0	5	1	0	0		1	0	0	0	0	0
76	0	75	80	1	10	4	0	77	Men	26.43	90.8	0	1	0.4	3	0	6	0	0	0		0	0	0	0	0	1
77	0	0	70	1	57	1	0	46	Men	38.95	87.1	1	1	18.66	3	2	5	0	0	0		0	0	0	0	0	1
78	0	0	90	1	36	2	0	72	women	20	80.4	0	0	0.52	2	0	3	0	0	0		0	0	0	0	1	0
79	0	40	100	1	25	3	0	80	women	18.99	66.3	0	0	0.42	2	0	2	1	0	0		1	0	0	0	0	0
80	0	10	10	0	7	1	0	83	Men	26.86	84.2	0	1	89	3	0	8	1	0	0		0	0	1	0	0	0
81	0	0	70	1	96	4	0	75	Men	18.09	72.5	1	1	999.44	3	8	3	1	0	0		0	0	0	0	1	0
82	0	5	90	1	70	2	0	57	women	17.52	71.8	0	0	17.84	3	5	5	0	0	1		0	0	0	1	0	0
83	0	0	0	0	118	1	0	67	Men	27.52	74.5	1	1	8.97	1	3	11	1	0	0		0	0	0	0	0	1
84	0	0	35	0	50	4	0	73	Men	30.47	72.1	1	1	0.76	2	0	5	0	1	0		0	0	0	0	0	1
85	0	85	85	1	46	31	1	67	women	27.65	88.9	0	0	0.51	3	0	3	0	0	0		0	0	0	0	0	1
86	0	0	5	0	20	4	0	93	women	21.23	71.3	0	1	52.02	1	0	1	0	1	0		0	0	1	0	0	0
87	0	0	90	1	33	5	0	51	women	18.17	68.1	1	0	56.42	2	3	4	0	0	0		0	0	0	0	0	1
88	1	0	100	1	39	2	0	81	Men	20.31	70.3	0	0	14.68	3	1	2	0	0	0		1	0	0	0	0	0
89	1	5	45	0	8	1	0	82	women	15.91	69.6	0	1	71.2	2	0	3	0	0	1		0	0	1	0	0	0
90	1	0	15	0	104	4	0	64	Men	21.82	78.8	1	1	129.41	4	6	8	1	1	0		1	0	0	0	0	0
91	1	10	100	1	18	3	0	57	women	25.14	91.6	0	0	44.37	2	0	4	1	0	0		0	0	0	0	0	1
92	1	45	70	1	13	3	0	80	Men	18.96	72.4	0	1	45.06	2	4	8	1	0	0		1	0	0	0	0	0
93	1	25	65	1	76	1	0	43	Men	18.74	73.2	0	1	0.77	2	4	7	0	0	0		0	0	0	0	0	1
94	1	30	95	1	14	4	0	73	Men	19.67	70	0	0	28.91	4	4	7	1	0	1		1	0	0	0	0	0
95	1	15	70	1	56	2	0	74	women	20	63.9	0	0	243.34	3	8	12	1	1	1		0	0	1	0	0	0
96	1	0	50	0	67	2	0	83	Men	20.08	83.7	1	1	181.18	3	6	7	1	1	1		0	0	0	0	1	0
97	1	35	50	0	7	0	0	49	women	14.59	62.1	0	1	46.23	4	6	7	1	1	1		0	0	1	0	0	0
98	1	0	30	0	31	3	0	72	women	17.21	69.3	0	1	41.37	3	3	7	1	1	0		0	0	0	0	0	1
99	1	0	15	0	49	2	0	74	women	18.98	70.2	1	1	554.3	3	5	7	1	1	1		0	0	0	0	0	1
100	1	0	10	0	28	2	0	90	Men	21.34	87.6	0	0	5.29	4	7	10	1	0	1		0	0	0	0	0	0
101	1	0	75	1	38	3	0	67	Men	20.25	105.5	1	0	21.33	2	0	9	1	1	0		0	0	0	1	0	0
102	1	5	25	0	61	3	0	79	Men	20.27	96.9	1	1	57.75	3	3	9	1	0	1		0	0	0	1	0	0
103	1	5	85	1	65	1	0	71	Men	18.33	94.7	0	1	46.98	3	2	8	1	1	1		1	0	0	0	0	0
104	1	0	60	0	39	4	0	67	Men	22.88	98.9	1	1	7.73	2	0	5	1	1	0		0	1	0	0	0	0
105	1	0	10	0	31	1	0	71	Men	19.11	86.2	0	1	200	2	0	1	1	0	0		0	0	0	0	1	0
106	1	30	85	1	10	2	0	79	women	31.95	84.5	0	0	1.05	3	6	8	1	0	1		0	0	1	0	0	0
107	1	0	85	1	37	1	0	85	Men	15.3	69.5	0	0	3.16	4	5	5	1	1	1		0	0	0	0	1	0
108	1	20	100	1	14	3	0	62	women	21.96	88.9	0	0	3.57	3	0	1	0	0	0		0	0	0	0	0	1
109	1	35	85	1	34	2	0	81	Men	23.65	89.5	0	1	2.03	1	0	5	0	0	0		0	0	0	0	0	1
110	1	0	0	0	28	2	0	52	Men	20.24	77.9	1	1	0.63	3	1	11	1	0	0		1	0	0	0	0	0
111	1	55	100	1	28	5	0	67	women	23.07	93.7	0	0	94.05	2	0	4	1	1	0		0	0	1	0	0	0
112	1	0	95	1	53	3	0	65	Men	23.44	95.2	1	1	9.14	2	0	7	1	1	0		0	0	0	1	0	0
113	1	0	100	1	17	2	0	43	women	18.65	72.6	1	0	24.92	2	0	6	1	1	0		0	0	0	0	0	1
114	1	10	10	0	47	5	0	76	Men	20.51	87.2	0	1	6.44	2	0	7	1	1	0		0	0	1	0	0	0
115	1	0	10	0	65	2	0	71	women	22.02	95.8	1	1	160.25	3	5	4	1	1	1		0	0	0	1	0	0
116	1	70	80	1	10	2	0	56	women	24.62	80.9	0	0	0.2	3	1	2	1	0	0		0	0	1	0	0	0
117	1	35	70	1	37	5	0	70	Men	21.69	59.1	0	1	0.12	3	0	3	1	0	0		0	0	0	0	0	1
118	1	5	90	1	17	5	0	74	Men	23.36	74.6	0	0	1.59	4	6	6	1	1	1		0	0	1	0	0	0
119	1	0	75	1	63	4	0	79	women	20.85	83.8	0	0	1.97	4	1	5	0	1	0		0	0	0	0	1	0
120	1	0	90	1	23	1	0	79	women	19.95	69.6	1	1	59.25	2	1	9	1	0	0		0	0	0	0	1	0
121	1	40	100	1	16	2	0	44	women	13.26	91.2	0	0	302.6	1	2	7	1	0	0		0	0	1	0	0	0
122	1	0	5	0	40	3	0	70	Men	20.19	77.9	1	1	8.47	2	1	10	1	0	0		0	0	1	0	0	0
123	1	0	35	0	17	1	0	85	women	20.98	90.5	0	1	200	3	8	12	1	0	1		0	0	1	0	0	0
124	1	0	100	1	18	3	0	39	Men	17.71	74.5	1	0	14.35	4	6	10	1	1	0		0	0	0	0	0	1
125	1	0	90	1	10	1	0	66	women	22.16	99.7	1	0	29.89	3	8	12	1	1	1		0	0	0	0	0	1
126	1	60	100	1	9	1	0	83	women	18.03	64.6	0	0	7.31	1	0	1	0	0	0		0	0	1	0	0	0
127	1	0	35	0	20	5	0	76	Men	16.82	72.1	1	1	0.4	2	3	12	1	1	0		1	0	0	0	0	0
128	1	0	85	1	30	3	0	64	Men	22.36	66.6	0	0	24.07	4	8	10	1	0	1		0	0	0	1	0	0
129	1	45	100	1	8	6	0	60	Men	19.31	60.7	0	0	16.21	3	2	3	1	0	0		0	0	0	1	0	0
130	1	0	80	1	10	5	0	84	women	23.86	68.1	0	0	4.72	3	4	6	0	0	1		0	0	0	0	1	0
131	1	10	75	1	4	2	0	78	Men	17.42	64.3	0	1	1.16	2	0	3	1	1	0		0	0	0	0	0	1
132	1	0	100	1	7	1	0	39	Men	22.84	99.6	0	0	7.95	4	1	6	1	0	0		0	0	0	0	0	1
133	1	0	10	0	88	4	0	83	Men	14.11	78.8	1	1	29.87	1	4	9	1	0	1		0	0	0	1	0	0
134	1	60	75	1	12	1	0	78	women	20.26	84.6	0	0		2	0	3	1	0	0		0	0	1	0	0	0
135	1	0	50	0	24	2	0	75	women	26.06	72.4	1	1		4	0	11	1	0	0		0	0	0	0	0	1
136	1	0	100	1	3	6	0	67	women	26.33	93.2	0	0	35.75	3	0	9	1	0	0		0	0	0	1	0	0
137	1	85	95	1	5	6	0	76	Men	25.42	80	1	0		1	0	6	1	0	0		0	0	0	0	1	0
138	1	65	100	1	6	6	0	21	Men	19.03	63.9	0	0	17.34	4	2	4	1	0	0		0	0	0	0	0	1
139	1	5	80	1	8	2	0	74	women	19.84	83.7	1	0	9.75	3	2	2	1	0	0		0	0	0	1	0	0
140	1	15	100	1	8	2	0	52	Men	15.6	82.1	0	0	159.27	2	0	9	1	0	0		0	0	0	0	0	1
141	1	70	90	1	7	1	0	80	Men	24.53	79.3	0	0	107.45	3	4	9	0	0	0		1	0	0	0	0	0
142	1	20	90	1	2	6	0	39	Men	27.68	90.4	0	0	8.73	2	0	9	0	1	0		1	0	0	0	0	0
143	1	85	100	1	11	2	0	74	Men	20.04	85.4	0	0	1.98	2	0	4	0	0	0		0	0	0	0	0	1
144	1	50	95	1	6	1	0	70	women	25.4	79.7	0	0	21.75	2	0	5	1	0	0		0	0	1	0	0	0
145	1	0	35	0	10	2	0	62	Men	19.17	72.8	0	1	0.45	3	0	5	1	0	0		0	0	1	0	0	0
146	1	0	10	0	10	2	0	62	Men	23.5	88.3	1	1	0.17	4	0	7	0	0	0		1	0	0	0	0	0
